# Supplementary material for: Investigation of methicillin-resistant Staphylococcus aureus among clinical isolates from humans and animals by culture methods and multiplex PCR
Source: BMC Vet Res. 2018 Oct 3;14:300. doi: 10.1186/s12917-018-1611-0 (PMC6169064; doi:10.1186/s12917-018-1611-0)
Supplement: Supplementary file 1 — Data on clinical samples from humans used for the detection of Staphylococcus aureus and MRSA in Bangladesh. (CSV 7 kb) [file 12917_2018_1611_MOESM1_ESM.csv]

Sample No	Types of Specimens	Pigment	Catalase	Oxidase	Slide Coagulase	Tube coagulase	Mannitol	Oxacillin	16S rRNA	Nuc	mecA	Comment
1	Wound	Contamination	-	-	-	-	-	-				-
2	Wound	W	P	N	P	P	F	S	+	+	-	MSSA
3	Diabetic Ulcer	GY	P	N	P	P	F	R	+	+	+	MRSA
4	Pus from skin	Pin point	N	N	-	-	-	-				Streptococcus pyogenes
5	Wound	GY	P	N	P	P	F	R	+	+	+	MRSA
6	Wound	Contamination	-	-	-	-	-	-				-
7	Wound	Whitish	p	N	-	-	-	S				Staphylococcus (Other)
8	Wound	GY	P	N	P	P	F	R	+	+	+	MRSA
9	Wound	Contamination	-	-	-	-	-	-				-
10	Wound	No Growth	-	-	-	-	-	-				-
11	Burn	Mucoid, Fruti order	P	P	-	-	-	-				Pseudomonas aeruginosa
12	Pus from skin	LY	P	N	P	P	F	R	+	+	+	MRSA
13	Diabetic Ulcer	Mucoid, Large	P	P	-	-	-	-				Pseudomonas aeruginosa
14	Wound	W	P	N	P	P	F	S	+	+	-	MSSA
15	Pus from skin	GY	P	N	P	P	F	R	+	+	+	MRSA
16	Wound	Pin point, Haemolysis	N	N	-	-	-	-				Streptococcus pyogenes
17	Wound	Whitish	P	N	N	N	-	S				Staphylococcus(Other)
18	Wound	LY	P	N	P	P	F	R	+	+	+	MRSA
19	Wound	Contamination	-	-	-	-	-	-				-
20	Pus from skin	Pin point	N	N	-	-	-	-				Streptococcus pyogenes
21	Diabetic Ulcer	LY	P	N	P	P	F	S	+	+	-	MSSA
22	Wound	Pin point, Haemolysis	N	N	-	-	-	-				Streptococcus (Other)
23	Wound	Pin point, Haemolysis	N	N	-	-	-	-				Streptococcus pyogenes
24	Wound	GY	P	N	P	P	F	R	+	+	+	MRSA
25	Wound	LY	P	N	N	P	F	R	+	+	+	MRSA
26	Diabetic Ulcer	GY	P	N	P	P	F	S	+	+	-	MSSA
27	Wound	No Growth	-	-	-	-	-	-				-
28	Wound	GY	P	N	N	P	F	S	+	+	-	MSSA
29	Wound	No Growth	-	-	-	-	-	-				-
30	Diabetic Ulcer	Mucoid, Large	P	P	-	-	-	-				Pseudomonas aeruginosa
31	Burn	Mucoid, Fruti order	P	P	-	-	-	-				Pseudomonas aeruginosa
32	Wound	No Growth	-	-	-	-	-	-				-
33	Diabetic Ulcer	Mucoid, Large	P	P	-	-	-	-				Pseudomonas aeruginosa
34	Wound	No Growth	-	-	-	-	-	-				-
35	Pus from skin	GY	P	N	P	P	F	S	+	+	-	MSSA
36	Aural	Mucoid, Large	P	P	-	-	-	-				Pseudomonas aeruginosa
37	Aural	Pin point, Haemolysis	N	N	-	-	-	-				Streptococcus pyogenes
38	Diabetic Ulcer	LY	P	N	P	P	F	R	+	+	+	MRSA
39	Wound	Pin point, Haemolysis	N	N	-	-	-	-				Streptococcus (Other)
40	Pus from skin	GY	P	N	P	P	F	R	+	+	+	MRSA
41	Wound	LY	P	N	P	P	F	R	+	+	+	MRSA
42	Wound	No Growth	-	-	-	-	-	-				-
43	Pus from skin	GY	P	N	P	P	F	R	+	+	+	MRSA
44	Wound	GY	P	N	N	P	F	S	+	+	-	MSSA
45	Diabetic Ulcer	GY	P	N	P	P	F	S	+	+	-	MSSA
46	Wound	No Growth	-	-	-	-	-	-				-
47	Aural	Mucoid, Large	P	P	-	-	-	-				Pseudomonas aeruginosa
48	Aural	GY	P	N	P	P	F	R	+	+	+	MRSA
49	Wound	GY	P	N	P	P	F	S	+	+	-	MSSA
50	Pus from skin	Pin point	N	N	-	-	-	-				Streptococcus pyogenes
51	Wound	Mucoid, Fruti order	P	P	-	-	-	-				Pseudomonas aeruginosa
52	Pus from skin	GY	P	N	P	P	F	R	+	+	+	MRSA
53	Wound	Pin point, Haemolysis	N	N	-	-	-	-				Streptococcus pyogenes
54	Wound	Pin point, Haemolysis	N	N	-	-	-	-				Streptococcus pyogenes
55	Wound	GY	P	N	P	P	F	R	+	+	+	MRSA
56	Wound	GY	P	N	P	P	F	R	+	+	+	MRSA
57	Burn	GY	P	N	P	P	F	S	+	+	-	MSSA
58	Wound	Pin point, Haemolysis	N	N	-	-	-	-				Streptococcus pyogenes
59	Aural	GY	P	N	P	P	F	S	+	+	-	MSSA
60	Burn	Pin point, Haemolysis	N	N	-	-	-	-				Streptococcus pyogenes
61	Wound	GY	P	N	P	P	F	S	+	+	-	MSSA
62	Wound	GY	P	N	P	P	F	S	+	+	-	MSSA
63	Wound	Pin point	N	N	-	-	-	-				Streptococcus (other)
64	Wound	Mucoid, Fruti order	P	P	-	-	-	-				Pseudomonas aeruginosa
65	Wound	LY	P	N	P	P	F	R	+	+	+	MRSA
66	Wound	Pin point, Haemolysis	N	N	-	-	-	-				Streptococcus pyogenes
67	Wound	No Growth	-	-	-	-	-	-				-
68	Wound	GY	P	N	P	P	F	S	+	+	-	MSSA
69	Aural	GY	P	N	P	P	F	S	+	+	-	MSSA
70	Wound	LY	P	N	P	P	F	S	+	+	-	MSSA
71	Wound	GY	P	N	P	P	F	S	+	+	-	MSSA
72	Pus from skin	GY	P	N	P	P	F	S	+	+	-	MSSA
73	Pus from skin	Pin point	N	N	-	-	-	-				Streptococcus pyogenes
74	Wound	Pin point, Haemolysis	N	N	-	-	-	-				Streptococcus pyogenes
75	Burn	Pin point, Haemolysis	N	N	-	-	-	-				Streptococcus pyogenes
76	Burn	GY	P	N	N	P	F	R	+	+	+	MRSA
77	Wound	GY	P	N	P	P	F	S	+	+	-	MSSA
78	Wound	LY	P	N	P	P	F	R	+	+	+	MRSA
79	Wound	No Growth	-	-	-	-	-	-				-
80	Diabetic Ulcer	Pin point, Haemolysis	N	N	-	-	-	-				Streptococcus pyogenes
81	Wound	Pin point	N	N	-	-	-	-				Staphylococcus (Other)
82	Wound	GY	P	N	P	P	F	S	+	+	-	MSSA
83	Pus from skin	GY	P	N	N	P	F	S	+	+	-	MSSA
84	Wound	Pin point	N	N	-	-	-	-				Staphylococcus(Other)
85	Diabetic Ulcer	Pin point, Haemolysis	N	N	-	-	-	-				Streptococcus pyogenes
86	Wound	Small, Pin point,	N	N	-	-	-	-				Streptococcus(Others)
87	Wound	No Growth	-	-	-	-	-	-				-
88	Pus from skin	Pin point	N	N	-	-	-	-				Streptococcus pyogenes
89	Wound	No Growth	-	-	-	-	-	-				-
90	Diabetic Ulcer	W	P	N	P	P	F	R	+	+	+	MRSA
91	Wound	GY	P	N	P	P	F	S	+	+	-	MSSA
92	Wound	No Growth	-	-	-	-	-	-				-
93	Wound	Mucoid, Fruti order	P	P	-	-	-	-				Pseudomonas aeruginosa
94	Burn	W	P	N	P	P	F	R	+	+	+	MRSA
95	Wound	Whitish	p	N	-	-	-	S				Staphylococcus (Other)
96	Wound	GY	P	N	P	P	F	R	+	+	+	MRSA
97	Wound	GY	P	N	P	P	F	R	+	+	+	MRSA
98	Burn	GY	P	N	P	P	F	S	+	+	-	MSSA
99	Aural	GY	P	N	P	P	F	R	+	+	+	MRSA
100	Wound	Large, Pink	P	N	-	-	-	-				Escherichia coli
101	Diabetic Ulcer	Contamination	-	-	-	-	-	-				-
102	Burn	Small, Pin point,	N	N	-	-	-	-				Streptococcus (Other)
103	Wound	Small, Pin point,	N	N	-	-	-	-				Streptococcus (Other)
104	Wound	Small, Pin point,	N	N	-	-	-	-				Streptococcus (Other)
105	Wound	Pin point, Haemolysis	N	N	-	-	-	-				Streptococcus pyogenes
106	Wound	GY	P	N	P	P	F	S	+	+	-	MSSA
107	Wound	LY	P	N	P	P	F	R	+	+	+	MRSA
108	Wound	Large, Pink	P	N	-	-	-	-				Escherichia coli
109	Wound	Small	N	N	-	-	-	-				Streptococcus (Other)
110	Pus from skin	GY	P	N	P	P	F	R	+	+	+	MRSA
111	Wound	Contamination	-	-	-	-	-	-				-
112	Pus from skin	Pin point	N	N	-	-	-	-				Streptococcus pyogenes
113	Wound	Whitish	p	N	-	-	-	S				Staphylococcus (Other)
114	Pus from skin	GY	P	N	P	P	F	S	+	+	-	MSSA
115	Wound	GY	P	N	P	P	F	R	+	+	+	MRSA
116	Pus from skin	Pin point	N	N	-	-	-	-				Streptococcus pyogenes
117	Wound	Greyish white, swerming	P	N	-	-	-	-				Proteus vulgaris
118	Wound	Small, Pin point,	N	N	-	-	-	-				Streptococcus(Other)
119	Wound	Large, Pink	P	N	-	-	-	-				Escherichia coli
120	Burn	Small, Pin point,	N	N	-	-	-	-				Streptococcus (Other)
121	Wound	Pin point, Haemolysis	N	N	-	-	-	-				Streptococcus pyogenes
122	Diabetic Ulcer	GY	P	N	P	P	F	R	+	+	+	MRSA
123	Aural	W	P	N	N	P	F	S	+	+	-	MSSA
124	Wound	No Growth	-	-	-	-	-	-				-
125	Wound	Whitish	p	N	-	-	-	S				Staphylococcus (Other)
126	Wound	Large, Pink	P	N	-	-	-	-				Escherichia coli
127	Wound	No Growth	-	-	-	-	-	-				-
128	Wound	Pin point, Haemolysis	N	N	-	-	-	-				Streptococcus pyogenes
129	Wound	Mucoid, Fruti order	P	P	-	-	-	-				Pseudomonas aeruginosa
130	Wound	GY	P	N	P	P	F	R	+	+	+	MRSA
131	Burn	LY	P	N	P	P	F	S	+	+	-	MSSA
132	Wound	Pin point, Haemolysis	N	N	-	-	-	-				Streptococcus
133	Wound	GY	P	N	P	P	F	R	+	+	+	MRSA
134	Wound	Whitish	p	N	-	-	-	S				Staphylococcus (Other)
135	Wound	No Growth	-	-	-	-	-	-	-	-	-
136	Wound	GY	P	N	P	P	F	S	+	+	-	MSSA
137	Pus from skin	GY	P	N	P	P	F	R	+	+	+	MRSA
138	Burn	GY	P	N	P	P	F	R	+	+	+	MRSA
139	Burn	LY	P	N	P	P	F	S	+	+	-	MSSA
140	Wound	Whitish	p	N	-	-	-	S				Staphylococcus (Other)
141	Wound	Contamination	-	-	-	-	-	-				-
142	Pus from skin	Pin point	N	N	-	-	-	-				Streptococcus pyogenes
143	Diabetic Ulcer	Contamination	-	-	-	-	-	-				-
144	Wound	LY	P	N	P	P	F	R	+	+	+	MRSA
145	Wound	Large, Pink	P	N	-	-	-	-				Escherichia coli
146	Wound	Pin point, Haemolysis	N	N	-	-	-	-				Streptococcus pyogenes
147	Aural	Pin point, Haemolysis	N	N	-	-	-	-				Streptococcus pyogenes
148	Wound	GY	P	N	N	P	F	R	+	+	+	MRSA
149	Wound	Small, Pin point,	N	N	-	-	-	-				Streptococcus(Other)
150	Wound	LY	P	N	P	P	F	S	+	+	-	MSSA
