# Supplementary material for: Investigation of methicillin-resistant Staphylococcus aureus among clinical isolates from humans and animals by culture methods and multiplex PCR
Source: BMC Vet Res. 2018 Oct 3;14:300. doi: 10.1186/s12917-018-1611-0 (PMC6169064; doi:10.1186/s12917-018-1611-0)
Supplement: Supplementary file 2 — Data on clinical samples from animals used for the detection of Staphylococcus aureus and MRSA in Bangladesh. (CSV 11 kb) [file 12917_2018_1611_MOESM2_ESM.csv]

Sample No.	Name of Vet hospital	Date of Collection	Species	Sex	Age (Year)	Breed	Type of Sample	Cultural test (Blood agar)	Gram Staining	Biochemical test (Catalase & Coagulase)	Molecular detectio of S. aureus (Nuc 1 gene)	Antibiotic susceptibility (Oxacillin and Vancomycin)	Molecular detection of MRSA (mec a gene)
1	BAU, Mymensingh	20.09.13	Cattle	Female	2.7	Cross Breed	Mastitic milk	Negetive	Negetive	Negetive	Negetive
2	BAU, Mymensingh	20.09.13	Cattle	Male	2.1	Cross Breed	Pus	Negetive	Negetive	Negetive	Negetive
3	BAU, Mymensingh	20.09.13	Cattle	Female	1.2	Cross Breed	Wound Swab	Negetive	Negetive	Negetive	Negetive
4	BAU, Mymensingh	20.09.13	Cattle	Female	1.4	Cross Breed	Wound swab	Negetive	Negetive	Negetive	Negetive
5	BAU, Mymensingh	20.09.13	Cattle	Male	2.1	Cross Breed	Pus	Positive	Positive	Positive	Positive	Susceptable	Negetive
6	BAU, Mymensingh	21.09.13	Cattle	Male	1.3	Cross Breed	Wound swab	Negetive	Negetive	Negetive	Negetive
7	BAU, Mymensingh	21.09.13	Cattle	Male	1.4	Cross Breed	Wound Swab	Positive	Positive	Positive	Positive	Susceptable	Negetive
8	BAU, Mymensingh	21.09.13	Cattle	Male	2.1	Local	Pus	Positive	Positive	Positive	Positive	Susceptable	Negetive
9	BAU, Mymensingh	21.09.13	Cattle	Male	1.9	Cross Breed	Wound Swab	Positive	Positive	Positive	Positive	Susceptable	Negetive
10	BAU, Mymensingh	21.09.13	Cattle	Male	1.3	Cross Breed	Wound Swab	Negetive	Negetive	Negetive	Negetive
11	BAU, Mymensingh	22.09.13	Cattle	Female	2.2	Local	Mastitic milk	Negetive	Negetive	Negetive	Negetive
12	BAU, Mymensingh	22.09.13	Cattle	Female	2.6	Cross Breed	Wound Swab	Negetive	Negetive	Negetive	Negetive
13	BAU, Mymensingh	22.09.13	Cattle	Female	2.4	Local	Wound Swab	Negetive	Negetive	Negetive	Negetive
14	BAU, Mymensingh	27.09.13	Cattle	Female	3.2	Cross Breed	Mastitic milk	Negetive	Negetive	Negetive	Negetive
15	BAU, Mymensingh	27.09.13	Cattle	Female	1.6	Cross Breed	Wound Swab	Negetive	Negetive	Negetive	Negetive
16	BAU, Mymensingh	27.09.13	Cattle	Female	1.1	Cross Breed	Wound Swab	Negetive	Negetive	Negetive	Negetive
17	BAU, Mymensingh	03.10.13	Cattle	Female	4.4	Cross Breed	Mastitic milk	Negetive	Negetive	Negetive	Negetive
18	BAU, Mymensingh	03.10.13	Cattle	Female	1.8	Cross Breed	Wound Swab	Negetive	Negetive	Negetive	Negetive
19	BAU, Mymensingh	03.10.13	Cattle	Female	1.4	Cross Breed	Mastitic milk	Positive	Positive	Positive	Positive	Susceptable	Negetive
20	BAU, Mymensingh	03.10.13	Cattle	Male	1.3	Cross Breed	Wound Swab	Positive	Positive	Positive	Positive	Susceptable	Negetive
21	BAU, Mymensingh	03.10.13	Cattle	Male	1.0	Cross Breed	Pus	Negetive	Negetive	Negetive	Negetive
22	BAU, Mymensingh	03.10.13	Cattle	Female	4.4	Cross Breed	Wound Swab	Negetive	Negetive	Negetive	Negetive
23	BAU, Mymensingh	03.10.13	Cattle	Female	2.8	Cross Breed	Wound Swab	Negetive	Negetive	Negetive	Negetive
24	BAU, Mymensingh	01.11.13	Cattle	Female	2.5	Cross Breed	Mastitic milk	Positive	Positive	Positive	Positive	Susceptable	Negetive
25	BAU, Mymensingh	01.11.13	Cattle	Female	1.2	Cross Breed	Wound Swab	Negetive	Negetive	Negetive	Negetive
26	BAU, Mymensingh	01.11.13	Cattle	Male	1.4	Cross Breed	Wound swab	Negetive	Negetive	Negetive	Negetive
27	BAU, Mymensingh	01.11.13	Cattle	Male	2.2	Cross Breed	Wound swab	Negetive	Negetive	Negetive	Negetive
28	BAU, Mymensingh	10.11.13	Cattle	Female	2.6	Cross Breed	Mastitic milk	Negetive	Negetive	Negetive	Negetive
29	BAU, Mymensingh	10.11.13	Cattle	Female	3.2	Cross Breed	Wound Swab	Negetive	Negetive	Negetive	Negetive
30	BAU, Mymensingh	10.11.13	Cattle	Female	2.8	Cross Breed	Pus	Negetive	Negetive	Negetive	Negetive
31	BAU, Mymensingh	10.11.13	Cattle	Female	3.3	Cross Breed	Mastitic milk	Positive	Positive	Positive	Positive	Susceptable	Negetive
32	BAU, Mymensingh	10.11.13	Cattle	Male	3.0	Cross Breed	Pus	Positive	Positive	Positive	Positive	Susceptable	Negetive
33	BAU, Mymensingh	20.11.13	Cattle	Male	1.4	Cross Breed	Wound Swab	Negetive	Negetive	Negetive	Negetive
34	BAU, Mymensingh	20.11.13	Cattle	Female	2.8	Cross Breed	Mastitic milk	Positive	Positive	Positive	Positive	Susceptable	Negetive
35	BAU, Mymensingh	20.11.13	Cattle	Male	1.5	Cross Breed	Wound Swab	Negetive	Negetive	Negetive	Negetive
36	BAU, Mymensingh	20.11.13	Cattle	Female	3.2	Cross Breed	Mastitic milk	Positive	Positive	Positive	Positive	Susceptable	Negetive
37	BAU, Mymensingh	20.11.13	Cattle	Male	1.2	Local	Pus	Negetive	Negetive	Negetive	Negetive
38	BAU, Mymensingh	20.11.13	Cattle	Male	1.8	Local	Pus	Positive	Positive	Positive	Positive	Susceptable	Negetive
39	BAU, Mymensingh	01.12.13	Cattle	Female	1.4	Local	Pus	Positive	Positive	Positive	Positive	Susceptable	Negetive
40	BAU, Mymensingh	01.12.13	Cattle	Female	1.2	Local	Pus	Positive	Positive	Positive	Positive	Susceptable	Negetive
41	BAU, Mymensingh	01.12.13	Cattle	Female	1.2	Local	Wound Swab	Negetive	Negetive	Negetive	Negetive
42	BAU, Mymensingh	01.12.13	Cattle	Female	1.6	Local	Wound Swab	Negetive	Negetive	Negetive	Negetive
43	BAU, Mymensingh	01.12.13	Cattle	Female	2.8	Local	Mastitic milk	Negetive	Negetive	Negetive	Negetive
44	BAU, Mymensingh	10.12.13	Cattle	Female	1.4	Cross Breed	Wound Swab	Positive	Positive	Positive	Positive	Susceptable	Negetive
45	BAU, Mymensingh	10.12.13	Cattle	Male	1.9	Cross Breed	Wound Swab	Positive	Positive	Positive	Positive	Susceptable	Negetive
46	BAU, Mymensingh	10.12.13	Cattle	Female	1.9	Cross Breed	Wound Swab	Negetive	Negetive	Negetive	Negetive
47	BAU, Mymensingh	10.12.13	Cattle	Female	2.6	Cross Breed	Mastitic milk	Negetive	Negetive	Negetive	Negetive
48	BAU, Mymensingh	05.01.14	Cattle	Female	1.1	Local	Wound Swab	Negetive	Negetive	Negetive	Negetive
49	BAU, Mymensingh	05.01.14	Cattle	Male	1.4	Local	Wound Swab	Positive	Positive	Positive	Positive	Susceptable	Negetive
50	BAU, Mymensingh	05.01.14	Cattle	Female	1.8	Local	Wound Swab	Negetive	Negetive	Negetive	Negetive
51	BAU, Mymensingh	05.01.14	Cattle	Female	3.4	Cross Breed	Mastitic milk	Negetive	Negetive	Negetive	Negetive
52	BAU, Mymensingh	10.02.14	Cattle	Female	2.5	Cross Breed	Mastitic milk	Positive	Positive	Positive	Positive	Susceptable	Negetive
53	BAU, Mymensingh	10.02.14	Cattle	Female	2.2	Cross Breed	Wound Swab	Negetive	Negetive	Negetive	Negetive
54	BAU, Mymensingh	10.02.14	Cattle	Female	1.3	Cross Breed	Wound Swab	Negetive	Negetive	Negetive	Negetive
55	BAU, Mymensingh	10.02.14	Cattle	Male	1.4	Cross Breed	Pus	Negetive	Negetive	Negetive	Negetive
56	Veterinary Hospital, Mymensingh Sadar	02.03.14	Dog	Male	2.7	Hybreed	Nasal Swab	Negetive	Negetive	Negetive	Negetive
57	Veterinary Hospital, Mymensingh Sadar	02.03.14	Dog	Male	2.1	Cross Breed	Nasal Swab	Positive	Positive	Positive	Positive	Susceptable	Negetive
58	Veterinary Hospital, Mymensingh Sadar	02.03.14	Dog	Female	1.4	Cross Breed	Nasal Swab	Negetive	Negetive	Negetive	Negetive
59	Veterinary Hospital, Mymensingh Sadar	03.03.14	Dog	Male	1.3	Hybreed	Nasal Swab	Negetive	Negetive	Negetive	Negetive
60	Veterinary Hospital, Mymensingh Sadar	03.03.14	Dog	Male	1.4	Cross Breed	Nasal Swab	Negetive	Negetive	Negetive	Negetive
61	Veterinary Hospital, Mymensingh Sadar	04.03.14	Cat	Female	1.2	Cross Breed	Nasal Swab	Negetive	Negetive	Negetive	Negetive
62	Veterinary Hospital, Mymensingh Sadar	04.03.14	Dog	Female	1.5	Hybreed	Nasal Swab	Positive	Positive	Positive	Positive	Resistant	Positive
63	Veterinary Hospital, Mymensingh Sadar	04.03.14	Dog	Female	1.9	Hybreed	Nasal Swab	Negetive	Negetive	Negetive	Negetive
64	Veterinary Hospital, Mymensingh Sadar	05.04.14	Cat	Male	2.1	Local	Nasal Swab	Positive	Positive	Positive	Positive	Susceptable	Negetive
65	Veterinary Hospital, Mymensingh Sadar	05.04.14	Dog	Male	1.9	Cross Breed	Nasal Swab	Positive	Positive	Positive	Positive	Susceptable	Negetive
66	Veterinary Hospital, Mymensingh Sadar	05.04.14	Cat	Male	1.3	Local	Nasal Swab	Negetive	Negetive	Negetive	Negetive
67	Veterinary Hospital, Mymensingh Sadar	02.05.14	Dog	Male	1.3	Cross Breed	Nasal Swab	Positive	Positive	Positive	Positive	Resistant	Positive
68	Veterinary Hospital, Mymensingh Sadar	06.05.14	Dog	Male	1.8	Cross Breed	Nasal Swab	Positive	Positive	Positive	Positive	Susceptable	Negetive
69	Veterinary Hospital, Mymensingh Sadar	08.05.14	Dog	Male	1.2	Hybreed	Nasal Swab	Negetive	Negetive	Negetive	Negetive
70	Veterinary Hospital, Mymensingh Sadar	08.05.14	Dog	Female	1.6	Hybreed	Nasal Swab	Positive	Positive	Positive	Positive	Susceptable	Negetive
71	Veterinary Hospital, Mymensingh Sadar	15.05.14	Cat	Female	1.4	Cross Breed	Nasal Swab	Negetive	Negetive	Negetive	Negetive
72	Veterinary Hospital, Mymensingh Sadar	15.05.14	Dog	Male	2.4	Cross Breed	Nasal Swab	Negetive	Negetive	Negetive	Negetive
73	Veterinary Hospital, Mymensingh Sadar	15.05.14	Dog	Female	1.3	Cross Breed	Nasal Swab	Negetive	Negetive	Negetive	Negetive
74	Veterinary Hospital, Mymensingh Sadar	15.05.14	Dog	Female	2.3	Cross Breed	Nasal Swab	Negetive	Negetive	Negetive	Negetive
75	Veterinary Hospital, Mymensingh Sadar	16.05.14	Dog	Male	1.0	Hybreed	Nasal Swab	Negetive	Negetive	Negetive	Negetive
76	Veterinary Hospital, Mymensingh Sadar	16.05.14	Dog	Female	1.4	Hybreed	Nasal Swab	Negetive	Negetive	Negetive	Negetive
77	CVH, Dhaka	02.06.14	Dog	Male	2.8	Hybreed	Nasal Swab	Negetive	Negetive	Negetive	Negetive
78	CVH, Dhaka	02.06.14	Dog	Male	1.4	Cross Breed	Nasal Swab	Negetive	Positive	Positive	Positive	Susceptable	Negetive
79	CVH, Dhaka	02.06.14	Dog	Female	1.4		Nasal Swab	Positive	Positive	Positive	Positive	Resistant	Positive
80	CVH, Dhaka	03.06.14	Dog	Male	1.1	Cross Breed	Nasal Swab	Negetive	Negetive	Negetive	Negetive
81	CVH, Dhaka	03.06.14	Dog	Female	2.8	Cross Breed	Nasal Swab	Negetive	Negetive	Negetive	Negetive
82	CVH, Dhaka	03.06.14	Dog	Male	1.4	Cross Breed	Nasal Swab	Negetive	Negetive	Negetive	Negetive
83	CVH, Dhaka	03.06.14	Dog	Male	1.5	Hybreed	Nasal Swab	Negetive	Negetive	Negetive	Negetive
84	CVH, Dhaka	05.06.14	Cat	Male	1.8	Local	Nasal Swab	Negetive	Negetive	Negetive	Negetive
85	CVH, Dhaka	05.06.14	Dog	Male	1.2	Cross Breed	Nasal Swab	Negetive	Negetive	Negetive	Negetive
86	CVH, Dhaka	05.06.14	Cat	Male	1.3	Local	Nasal Swab	Negetive	Negetive	Negetive	Negetive
87	CVH, Dhaka	05.06.14	Dog	Male	1.3	Local	Nasal Swab	Positive	Positive	Positive	Positive	Resistant	Positive
88	CVH, Dhaka	05.06.14	Cat	Female	1.1	Cross Breed	Nasal Swab	Negetive	Negetive	Negetive	Negetive
89	CVH, Dhaka	06.06.14	Cat	Male	2.1	Local	Nasal Swab	Positive	Positive	Positive	Positive	Susceptable	Negetive
90	CVH, Dhaka	07.06.14	Dog	Female	1.2	Hybreed	Nasal Swab	Negetive	Negetive	Negetive	Negetive
91	CVH, Dhaka	07.06.14	Dog	Female	1.9	Cross Breed	Nasal Swab	Negetive	Negetive	Negetive	Negetive
92	CVH, Dhaka	07.06.14	Dog	Female	1.1	Cross Breed	Nasal Swab	Negetive	Negetive	Negetive	Negetive
93	CVH, Dhaka	07.06.14	Dog	Female	1.1	Hybreed	Nasal Swab	Negetive	Negetive	Negetive	Negetive
94	CVH, Dhaka	07.06.14	Dog	Female	1.8	Hybreed	Nasal Swab	Negetive	Negetive	Negetive	Negetive
95	CVH, Dhaka	07.06.14	Cat	Male	1.4	Cross Breed	Nasal Swab	Negetive	Negetive	Negetive	Negetive
96	CVH, Dhaka	09.06.14	Dog	Female	2.2	Cross Breed	Nasal Swab	Negetive	Negetive	Negetive	Negetive
97	CVH, Dhaka	02.08.14	Dog	Female	1.3	Cross Breed	Nasal Swab	Negetive	Negetive	Negetive	Negetive
98	CVH, Dhaka	02.08.14	Dog	Male	1.3	Cross Breed	Nasal Swab	Negetive	Negetive	Negetive	Negetive
99	CVH, Dhaka	02.08.14	Dog	Male	1.1	Cross Breed	Nasal Swab	Negetive	Negetive	Negetive	Negetive
100	CVH, Dhaka	02.08.14	Dog	Male	1.1	Hybreed	Nasal Swab	Negetive	Negetive	Negetive	Negetive
